# Supplementary material for: Iflavirus Covert Infection Increases Susceptibility to Nucleopolyhedrovirus Disease in Spodoptera exigua
Source: Viruses. 2020 May 5;12(5):509. doi: 10.3390/v12050509 (PMC7290388; doi:10.3390/v12050509)
Supplement: Supplementary file 1 [file viruses-12-00509-s001.zip]

Archive with 3 entries (3 files):
- FigureS1.tif
- SupplementaryData.xlsx
- Table S1.pdf
