# Supplementary material for: Iflavirus Covert Infection Increases Susceptibility to Nucleopolyhedrovirus Disease in Spodoptera exigua
Source: Viruses. 2020 May 5;12(5):509. doi: 10.3390/v12050509 (PMC7290388; doi:10.3390/v12050509)
Supplement: Supplementary file 1 [file viruses-12-00509-s001.zip › SupplementaryData.xlsx]

## Sheet: SeIV1SeIV2Titers
Quantification of SeIV1/2 titers in insect tissues estimated by qPCR for each viral treatment (NT= Non-treated; NaClO= treated with hypochlorite solution; and treated witn 1 x 10E7, 1 x 10E8, 1 x 10E9 genomes of SeIV1+ SeIv2) , and stadio/stage of development:L2, L3, L4 ,L5, pupae, and adults (3 replicates)
Trat	Stadio/Stage	Rep	SeIV1 genomes		Trat	Stadio/Stage	Rep	SeIV2 genomes
NT	L2	1	83544.4		NT	L2	1	8013044
		2	4942.88				2	47862.4
		3	4457.06				3	19605.6
	L3	1	17608.9			L3	1	3165.46
		2	2313.11				2	23692.8
		3	8005.3				3	149498
	L4	1	24347.1			L4	1	132113
		2	19160.1				2	1588.82
		3	0				3	40012.2
	L5	1	3439.9			L5	1	29054.2
		2	0				2	8528.65
		3	0				3	0
	Pupa	1	9670.64			Pupa	1	1.9633e+07
		2	0				2	2369.59
		3	0				3	9.66291
	Adult	1	2835.2			Adult	1	262.996
		2	4.22775e+08				2	3.85679
		3	8.72514e+06				3	2729.37
NaClO	L2	1	48795.4		NaClO	L2	1	1.09067e+06
		2	4699.5				2	91907.2
		3	16411.5				3	1481.21
	L3	1	57695.5			L3	1	32201.8
		2	0				2	2.226e+06
		3	6737.69				3	3983.62
	L4	1	9722.18			L4	1	16056.8
		2	0				2	45914
		3	13045.5				3	9348.59
	L5	1	339378			L5	1	1.21923e+06
		2	2512.84				2	48430.5
		3	0				3	311139
	Pupa	1	17966.3			Pupa	1	330175
		2	0				2	272.455
		3	8098.22				3	47146.9
	Adult	1	378.753			Adult	1	580.79
		2	1.6489e+07				2	491.144
		3	105545				3	11981.2
SeIV-1+ SeIV-2 1 × 10E7	L2	1	2.85697e+07		SeIV-1+ SeIV-2 1 × 10E7	L2	1	0
		2	890.334				2	772029
		3	196804				3	280220
	L3	1	1.41335e+08			L3	1	12414.5
		2	18140				2	10706.1
		3	1.46645e+06				3	48883.4
	L4	1	9.24466e+08			L4	1	215188
		2	0				2	7445.52
		3	63590.5				3	1000.02
	L5	1	4.34515e+09			L5	1	601450
		2	1.10056e+06				2	3806.09
		3	14580.5				3	0
	Pupa	1	9.4526e+08			Pupa	1	238430
		2	2.45524e+07				2	8795.18
		3	3.14302e+07				3	17968.4
	Adult	1	0			Adult	1	0
		2	0				2	737.983
		3	1.85094e+08				3	287.867
SeIV-1+ SeIV-2 1 x 10E8	L2	1	2.72362e+07		SeIV-1+ SeIV-2 1 x 10E8	L2	1	23676.2
		2	9.73701e+07				2	40505.1
		3	3.80744e+07				3	323248
	L3	1	394769			L3	1	0
		2	0				2	38265.4
		3	248935				3	18258.1
	L4	1	3.56527e+09			L4	1	629538
		2	5.34876e+07				2	6981.96
		3	4.5045e+08				3	9398.99
	L5	1	3.98327e+08			L5	1	26026.6
		2	2.01038e+08				2	22451.3
		3	694092				3	50056.7
	Pupa	1	4.99863e+08			Pupa	1	534371
		2	0				2	3.71437
		3	4.84207e+07				3	18352.9
	Adult	1	1.69331e+08			Adult	1	190.777
		2	1.76715e+08				2	170.177
		3	7.76489e+09				3	4449.41
SeIV-1+ SeIV-2 1 x 10E9	L2	1	2.11587e+07		SeIV-1+ SeIV-2 1 x 10E9	L2	1	751853
		2	1.19307e+08				2	274600
		3	2.04669e+09				3	61389.2
	L3	1	0			L3	1	5378.22
		2	3.16921e+08				2	139418
		3	1.25063e+08				3	122123
	L4	1	2.32968e+08			L4	1	43137
		2	9.52449e+08				2	11355.3
		3	1.31458e+08				3	3202.84
	L5	1	1.86293e+09			L5	1	862641
		2	4.16744e+07				2	11288.8
		3	621577				3	97065.3
	Pupa	1	3.21734e+09			Pupa	1	728167
		2	9.71147e+07				2	9252.75
		3	0				3	28317
	Adult	1	1.778e+08			Adult	1	25118.1
		2	1.5047e+08				2	12.5537
		3	1.50293e+08				3	11.5631

## Sheet: Sublethal effect on Time Develo
Time development to pupae (day) for mock-infected insects(Control) and insect hatched from egg masses treated with 1× 10E8 SeIV-1/µl (SeIV-1)
	insect		Control		SeIV-1
Rep 1	1	216	9	192	8
	2	192	8		0
	3	216	9	240	10
	4	192	8	240	10
	5		0		0
	6	192	8	288	12
	7		0	240	10
	8	240	10	192	8
	9		0		0
	10	216	9		0
	11	192	8		0
	12	216	9	192	8
	13	216	9	192	8
	14	240	10		0
	15		0		0
	16	288	12	216	9
	17	216	9	216	9
	18		0	192	8
	19		0		0
	20		0		0
	21	312	13	192	8
	22	240	10	216	9
	23		0	240	10
	24		0		0
Rep 2	1	240	10	192	8
	2	216	9	192	8
	3	240	10		0
	4		0	288	12
	5	192	8	192	8
	6	216	9		0
	7	312	13	192	8
	8		0	240	10
	9	240	10		0
	10		0	240	10
	11	192	8		0
	12	240	10		0
	13		0		0
	14	216	9		0
	15	240	10		0
	16	216	9		0
	17	192	8		0
	18	216	9		0
	19	192	8		0
	20	192	8		0
	21		0	192	8
	22		0	216	9
	23	264	11		0
	24	240	10	264	11
Rep 3	1		0	216	9
	2		0		0
	3	216	9		0
	4		0	216	9
	5		0	216	9
	6	192	8	288	12
	7	216	9	264	11
	8	192	8		0
	9		0		0
	10		0		0
	11	240	10		0
	12	192	8	216	9
	13		0	240	10
	14	240	10		0
	15	240	10	264	11
	16	192	8	216	9
	17		0	240	10
	18	192	8	288	12
	19		0	312	13
	20		0		0
	21		0		0
	22	216	9	288	12
	23		0		0
	24	240	10	240	10

## Sheet: Sublethal effect on weight
Weight gain (mg) for larvae and pupae hatched from egg masses treated with 1×10E8 SeIV-1/µl (SeIV-1), and mock-infected (Control) insects (3 replicates)
Trat	Rept	Larval weight at 144h	Pupal Weight
Control	Rep 1	116	72
		92	86
		202	104
		126	119
		22	0
		127	87
		280	0
		180	93
		203	0
		249	93
		88	82
		201	89
		222	86
		224	121
		210	0
		234	103
		187	72
		22	0
		90	0
		46	0
		95	75
		168	83
		53	0
		28	0
	Rep 2	105	77
		215	94
		193	111
		31	0
		139	97
		231	98
		105	73
		265	0
		352	141
		188	0
		80	72
		202	94
		28	0
		258	105
		290	125
		327	120
		104	99
		307	150
		127	90
		137	90
		172	0
		177	0
		268	128
		368	147
	Rep 3	16	0
		41	0
		366	136
		0	0
		293	0
		133	101
		234	96
		108	98
		0	0
		182	0
		235	124
		104	83
		91	0
		273	122
		258	132
		139	82
		0	0
		130	108
		114	0
		135	0
		0	0
		312	121
		316	0
		209	128
SeIV-1	Rep 1	179	91
		0	0
		248	108
		169	100
		17	0
		85	90
		95	87
		65	50
		121	0
		77	0
		142	0
		108	102
		149	95
		14	0
		67	0
		247	104
		267	111
		104	96
		41	0
		17	0
		119	105
		226	95
		123	79
		0	0
	Rep 2	104	92
		113	99
		0	0
		56	78
		123	106
		103	0
		122	108
		248	112
		189	0
		210	106
		0	0
		0	0
		0	0
		20	0
		0	0
		0	0
		0	0
		0	0
		215	0
		130	0
		110	97
		238	102
		64	0
		132	130
	Rep 3	251	108
		0	0
		0	0
		218	127
		208	87
		98	84
		207	86
		17	0
		215	0
		141	0
		225	0
		288	119
		176	99
		0	0
		170	105
		222	112
		245	124
		80	60
		63	48
		0	0
		43	0
		102	55
		211	0
		185	122

## Sheet: Sublethal effect on Adult
Sublethal effect on adults emergence, sex ratio, and fecundity for adult hatched form egg masses treated with 1×10E8 SeIV-1/µl (SeIV-1) and mock-infected insect (Control)
ADULT EMERGENCE
Treatment	Rep	Emerged	Total	%
Control	1	10	14	71.4286
	2	10	15	66.6667
	3	11	13	84.6154
SeIV-1	1	9	13	69.2308
	2	7	11	63.6364
	3	10	12	83.3333
Sex ratio
Treatment	Rep	Female	Total	%
Control	1	5	10	50
	2	6	10	60
	3	6	11	54.5455
SeIV-1	1	4	9	44.4444
	2	3	7	42.8571
	3	3	10	30
FECUNDITY
Treatment	Rep	Eggs/5 x fem
Control	1	1212
	2	1939
	3	572
SeIV-1	1	343
	2	655
	3	340

## Sheet: CL50
Bioassays (concentration-mortality)
	OB/ml	total	mortality
control	0	67	0
	3.03 × 103	70	4
	9.09 × 103	71	21
	2.72 × 104	72	32
	8.18 × 104	72	42
	2.54 × 105	62	37
SeIV1+2	0	69	0
	3.03 × 103	71	11
	9.09 × 103	72	31
	2.72 × 104	72	47
	8.18 × 104	72	60
	2.54 × 105	69	60

## Sheet: MTD
Mean time to death values (3 replicates per treatment)
hours post-infection	Control			SeIV1+2
	Rep1	Rep2	Rep3	Rep1	Rep2	Rep3
72	13	0	0	14	18	6
80	13	9	2	16	18	15
87	14	13	4	19	18	21
97	15	13	6	21	18	21
104	15	13	7	21	18	21
112	15	13	7	21	18	21
120	17	13	7	21	18	21

## Sheet: OBProduction
Occlusion body (OB) production in 10 randomly-selected larvae from each replicate (1-3)
Insect line	Rept	OBs/larva
Control	1	3.21354e+07
	2	3.48214e+07
	3	1.42143e+07
SeIV-1+2	1	5.39474e+07
	2	2.04812e+07
	3	4.45583e+07
